# Supplementary material for: Irigenin inhibits glioblastoma progression through suppressing YAP/β-catenin signaling
Source: Front Pharmacol. 2022 Nov 30;13:1027577. doi: 10.3389/fphar.2022.1027577 (PMC9748621; doi:10.3389/fphar.2022.1027577)
Supplement: Supplementary file 1 [file DataSheet1.zip]

Archive with 1 entries (1 files):
- supplementary material-FS1íóFS2.docx
